# Supplementary material for: Estimated End-Tidal Sevoflurane Concentration to Maintain Optimal Anesthetic Depth During Cardiopulmonary Bypass: A Meta-Analysis
Source: Biomedicines. 2026 Feb 27;14(3):535. doi: 10.3390/biomedicines14030535 (PMC13023477; doi:10.3390/biomedicines14030535)
Supplement: Supplementary file 1 [file biomedicines-14-00535-s001.zip]

Archive with 1 entries (1 files):
- biomedicines-4174166-supplementary.pdf
